# Supplementary material for: Thick bark can protect trees from a severe ambrosia beetle attack
Source: PeerJ. 2021 Feb 16;9:e10755. doi: 10.7717/peerj.10755 (PMC7894111; doi:10.7717/peerj.10755)
Supplement: Supplemental Information 1 — Each figure has its own data sheet. [file peerj-09-10755-s001.xlsx]

## Sheet: Unit names + #
	name		unit #		Wet vs Dry
	DM Rest		3		Wet Forest
	DM PQ		2		Wet Forest
	Bissect		13		Wet Forest
	Flicker		9		Wet Forest
	Sunset		19		Dry Forest
	Confluence		15		Dry Forest
	3 Corners		21		Dry Forest
	Hol Triangle		12		Wet Forest
	Q Pool2		17		Dry Forest

## Sheet: all # holes
	DM Rest			DM PQ			Bissect			Flicker			Sunset			Confluence			3 Corners			Hol Triangle			Q Pool2
	4	5	3	1	2	3	1	2	3	1	2	3	1	2	3	1	2	3	1	2	3	1	2	3	1	2	3
HOLES
# successful holes	79	54	51	67	80	47	30	21	83	59	113	23	0	0	1	0	0	0	14	8	19	49	51	63	0	0	2
thickness (cm)	0.334	0.289	0.629	0.51	0.275	0.27	0.298	0.264	0.598	0.823	0.922	0.738			0.928				0.479	0.681	0.63	0.385	0.796	0.635			0.665
	0.467	0.279	0.504	0.326	0.306	0.277	0.48	0.293	0.469	0.836	0.758	0.749							0.791	0.758	0.462	0.328	0.75	0.713			0.424
	0.371	0.417	0.661	0.476	0.313	0.259	0.407	0.461	0.607	0.731	0.871	0.695							0.45	0.777	0.512	0.26	0.652	0.741					count	914
	0.405	0.397	0.546	0.51	0.35	0.24	0.514	0.32	0.499	0.77	0.715	0.747							0.455	0.732	0.554	0.299	0.685	0.78					min	0.124
	0.252	0.366	0.435	0.43	0.242	0.258	0.514	0.314	0.488	0.658	0.792	0.771							0.356	0.699	0.613	0.385	0.757	0.542					max	1.073
	0.384	0.341	0.764	0.424	0.304	0.244	0.306	0.246	0.644	0.91	0.642	0.626							0.4	0.667	0.49	0.521	0.749	0.595
	0.477	0.488	0.541	0.504	0.3	0.288	0.316	0.381	0.46	0.637	0.696	0.581							0.32	0.639	0.678	0.45	0.735	0.671
	0.454	0.495	0.747	0.329	0.224	0.271	0.393	0.518	0.592	0.662	0.8	0.545							0.565	0.848	0.915	0.365	0.745	0.532
	0.304	0.426	0.318	0.329	0.337	0.269	0.395	0.358	0.382	0.628	0.568	0.487							0.461		0.46	0.292	0.788	0.823
	0.421	0.37	0.296	0.497	0.241	0.28	0.255	0.379	0.635	0.689	0.603	0.385							0.344		0.615	0.336	0.699	0.615
	0.47	0.39	0.45	0.472	0.264	0.326	0.338	0.462	0.722	0.662	0.579	0.687							0.38		0.855	0.277	0.807	0.618
	0.431	0.384	0.482	0.575	0.256	0.258	0.332	0.386	0.735	0.683	0.486	0.794							0.41		0.532	0.352	0.74	0.618
	0.453	0.26	0.342	0.456	0.27	0.246	0.288	0.449	0.631	0.768	0.818	0.587							0.455		0.504	0.321	0.789	0.83
	0.445	0.652	0.379	0.414	0.254	0.284	0.245	0.442	0.581	0.868	0.666	0.657							0.45		0.504	0.35	0.863	0.749
	0.383	0.496	0.388	0.23	0.254	0.25	0.306	0.384	0.453	0.846	0.88	0.478									0.505	0.254	0.656	0.554
	0.255	0.521	0.348	0.533	0.305	0.321	0.321	0.42	0.274	0.841	0.687	0.46									0.542	0.254	0.555	0.543
	0.307	0.48	0.292	0.621	0.213	0.236	0.419	0.429	0.366	0.726	0.826	0.472									0.448	0.334	0.569	0.684
	0.396	0.594	0.382	0.384	0.24	0.287	0.419	0.34	0.292	0.752	0.816	0.54									0.46	0.253	0.516	0.743
	0.487	0.643	0.242	0.373	0.25	0.22	0.356	0.332	0.448	0.748	0.677	0.697									0.59	0.338	0.594	0.678
	0.299	0.333	0.221	0.567	0.25	0.296	0.287	0.397	0.378	0.699	0.826	0.476										0.372	0.74	0.698
	0.391	0.264	0.358	0.56	0.233	0.253	0.322	0.294	0.697	0.747	0.719	0.693										0.333	0.841	0.739
	0.345	0.52	0.288	0.395	0.258	0.342	0.124		0.695	0.723	0.674	0.456										0.315	0.812	0.666
	0.422	0.418	0.358	0.41	0.202	0.305	0.293		0.438	0.715	0.484	0.398										0.271	0.566	0.656
	0.477	0.589	0.318	0.384	0.267	0.216	0.192		0.414	0.795	0.286											0.315	0.509	0.796
	0.477	0.532	0.32	0.27	0.25	0.32	0.192		0.287	0.766	0.446											0.328	0.509	0.601
	0.419	0.418	0.279	0.27	0.254	0.317	0.341		0.468	0.698	0.503											0.47	0.591	0.781
	0.385	0.385	0.271	0.508	0.205	0.25	0.359		0.523	0.683	0.903											0.31	0.511	0.677
	0.415	0.315	0.378	0.416	0.335	0.228	0.197		0.803	0.672	0.73											0.329	0.436	0.644
	0.455	0.33	0.294	0.465	0.263	0.214	0.382		0.791	0.804	0.518											0.377	0.704	0.692
	0.551	0.34	0.346	0.427	0.233	0.263	0.292		0.644	0.845	0.525											0.464	0.542	0.673
	0.416	0.353	0.286	0.46	0.331	0.25			0.719	0.667	0.629											0.312	0.799	0.734
	0.509	0.465	0.33	0.357	0.22	0.25			0.707	0.833	0.515											0.471	0.708	0.626
	0.427	0.457	0.351	0.346	0.215	0.255			0.641	0.667	0.508											0.27	0.649	0.559
	0.561	0.362	0.368	0.471	0.274	0.27			0.833	0.513	0.586											0.312	0.644	0.577
	0.445	0.362	0.339	0.499	0.216	0.234			0.717	0.455	0.581											0.491	0.614	0.683
	0.421	0.52	0.437	0.496	0.233	0.32			0.797	0.51	0.529											0.574	0.637	0.686
	0.466	0.44	0.498	0.475	0.224	0.342			0.812	0.384	0.763											0.524	0.809	0.77
	0.496	0.327	0.338	0.482	0.55	0.294			0.785	0.666	0.907											0.464	0.87	0.614
	0.355	0.374	0.316	0.404	0.25	0.275			0.844	0.62	0.896											0.446	0.861	0.579
	0.366	0.461	0.334	0.661	0.28	0.303			0.897	0.548	0.917											0.478	0.836	0.508
	0.482	0.337	0.506	0.476	0.223	0.231			0.764	0.472	0.935											0.451	0.833	0.613
	0.456	0.494	0.391	0.344	0.335	0.259			0.812	0.657	0.715											0.456	0.504	0.686
	0.46	0.556	0.449	0.306	0.318	0.291			0.972	0.665	0.638											0.433	0.453	0.781
	0.495	0.556	0.521	0.413	0.357	0.292			0.916	0.929	0.582											0.742	0.742	0.761
	0.542	0.426	0.522	0.386	0.228	0.301			0.685	0.715	0.707											0.487	0.795	0.702
	0.444	0.39	0.537	0.347	0.21	0.325			0.652	0.588	0.936											0.497	0.591	0.692
	0.597	0.386	0.496	0.305	0.255	0.255			0.746	0.88	0.876											0.559	0.387	0.615
	0.55	0.429	0.408	0.456	0.227				0.871	0.96	0.749											0.397	0.385	0.709
	0.555	0.215	0.846	0.524	0.242				0.833	0.672	0.724											0.441	0.507	0.705
	0.411	0.476	0.364	0.471	0.236				0.874	0.737	0.632												0.587	0.609
	0.472	0.535	0.428	0.307	0.266				0.966	0.702	0.945												0.552	0.649
	0.553	0.321		0.389	0.233				0.905	0.761	0.96													0.692
	0.521	0.292		0.372	0.227				0.798	0.926	0.934													0.696
	0.454	0.298		0.5	0.243				0.925	0.611	0.935													0.679
	0.539			0.482	0.235				0.775	0.816	0.884													0.592
	0.287			0.41	0.3				0.826	0.873	0.765													0.709
	0.431			0.421	0.241				0.886	0.947	0.958													0.614
	0.425			0.375	0.3				0.944	0.746	0.661													0.655
	0.471			0.375	0.222				0.833	0.784	0.552													0.671
	0.395			0.375	0.205				0.898		0.527													0.673
	0.584			0.337	0.24				0.824		0.561													0.698
	0.595			0.606	0.25				0.816		0.527													0.683
	0.421			0.439	0.204				0.792		0.553													0.637
	0.386			0.466	0.27				0.783		0.451
	0.297			0.51	0.284				0.837		0.506
	0.298			0.579	0.254				0.798		0.581
	0.443			0.589	0.296				0.778		0.758
	0.561				0.303				0.749		0.665
	0.421				0.255				0.761		0.955
	0.465				0.193				0.733		0.885
	0.611				0.213				0.868		0.746
	0.423				0.264				0.756		0.886
	0.534				0.235				0.67		0.921
	0.558				0.217				0.502		0.735
	0.494				0.255				0.97		0.616
	0.496				0.25				1.046		0.706
	0.4				0.305				0.947		0.701
	0.37				0.223				0.849		0.588
	0.458				0.264				0.848		0.518
					0.236				0.811		0.381
									0.922		0.356
									0.9		0.704
									1.073		0.693
											0.668
											0.626
											0.706
											0.849
											0.474
											0.474
											0.555
											0.555
											0.795
											0.43
											0.776
											0.637
											0.779
											0.532
											0.613
											0.525
											0.462
											0.554
											0.427
											0.451
											0.371
											0.678
											0.668
											0.666
											0.842
											0.822
											0.822
											0.736
											0.736
											0.832

## Sheet: all # grid
	DM Rest			DM PQ			Bissect			Flicker			Sunset			Confluence			3 Corners			Hol Triangle			Q Pool2
	4	5	3	1	2	3	1	2	3	1	2	3	1	2	3	1	2	3	1	2	3	1	2	3	1	2	3
bark	0.248	0.21	0.216	0.299	0.203	0.18	0.174	0.179	0.354	0.462	0.314	0.312	0.244	0.435	0.636	0.453	0.638	0.659	0.385	0.563	0.377	0.234	0.551	0.449	0.783	0.492	0.472		MEAN	0.990714
thickness	0.273	0.234	0.235	0.302	0.205	0.186	0.252	0.281	0.443	0.475	0.352	0.381	0.301	0.65	0.65	0.623	0.648	0.686	0.442	0.589	0.408	0.237	0.568	0.477	0.831	0.541	0.484		STD DEV	0.528095
(cm)	0.279	0.248	0.25	0.303	0.218	0.2	0.255	0.325	0.473	0.508	0.366	0.383	0.306	0.846	0.665	0.624	0.828	0.694	0.45	0.63	0.452	0.244	0.593	0.496	0.843	0.596	0.501		N	4077
	0.28	0.252	0.251	0.34	0.224	0.206	0.263	0.332	0.481	0.52	0.384	0.403	0.307	0.873	0.714	0.688	0.834	0.701	0.456	0.683	0.453	0.245	0.605	0.509	0.864	0.605	0.525		max	2.743
	0.305	0.284	0.26	0.364	0.229	0.208	0.266	0.346	0.491	0.532	0.39	0.409	0.31	0.922	0.732	0.744	0.929	0.735	0.535	0.713	0.462	0.246	0.614	0.511	0.888	0.622	0.544		min	0.174
	0.326	0.288	0.264	0.384	0.238	0.209	0.266	0.35	0.501	0.57	0.425	0.41	0.325	0.946	0.737	0.763	0.953	0.777	0.542	0.718	0.485	0.271	0.615	0.547	0.888	0.639	0.546
	0.33	0.291	0.265	0.385	0.238	0.21	0.27	0.364	0.506	0.579	0.431	0.412	0.371	0.965	0.745	0.814	0.968	0.785	0.563	0.718	0.492	0.271	0.621	0.549	0.9	0.649	0.556
	0.347	0.299	0.267	0.386	0.248	0.213	0.272	0.37	0.507	0.589	0.439	0.458	0.374	0.975	0.756	0.822	0.975	0.818	0.585	0.721	0.509	0.275	0.623	0.549	0.914	0.661	0.577
	0.35	0.308	0.295	0.387	0.25	0.213	0.286	0.37	0.515	0.596	0.439	0.462	0.406	1.021	0.771	0.867	0.995	0.819	0.615	0.737	0.515	0.297	0.627	0.553	0.941	0.691	0.586
	0.35	0.316	0.302	0.387	0.25	0.214	0.286	0.371	0.516	0.606	0.44	0.467	0.409	1.03	0.789	0.868	1.014	0.828	0.616	0.758	0.52	0.316	0.635	0.553	0.972	0.714	0.588
	0.351	0.318	0.316	0.387	0.25	0.215	0.294	0.377	0.533	0.608	0.443	0.471	0.419	1.035	0.795	0.888	1.019	0.833	0.625	0.761	0.525	0.32	0.644	0.566	0.982	0.72	0.604
	0.357	0.322	0.332	0.398	0.25	0.216	0.299	0.379	0.559	0.61	0.448	0.477	0.442	1.054	0.854	0.94	1.02	0.839	0.675	0.763	0.557	0.32	0.645	0.567	0.993	0.724	0.626
	0.363	0.329	0.335	0.405	0.256	0.217	0.309	0.381	0.568	0.615	0.465	0.484	0.443	1.071	0.864	0.942	1.065	0.88	0.705	0.763	0.57	0.321	0.648	0.58	1.005	0.758	0.644
	0.368	0.343	0.335	0.41	0.263	0.218	0.314	0.381	0.57	0.619	0.466	0.493	0.456	1.08	0.875	0.949	1.081	0.907	0.706	0.766	0.57	0.322	0.651	0.59	1.035	0.779	0.687
	0.369	0.353	0.341	0.41	0.266	0.219	0.317	0.385	0.59	0.624	0.471	0.501	0.46	1.128	0.895	0.961	1.108	0.96	0.756	0.768	0.581	0.326	0.66	0.592	1.045	0.78	0.69
	0.369	0.353	0.343	0.41	0.269	0.222	0.317	0.386	0.605	0.631	0.473	0.502	0.462	1.144	0.897	0.964	1.11	1.006	0.775	0.774	0.592	0.33	0.661	0.601	1.05	0.796	0.712
	0.369	0.364	0.345	0.424	0.275	0.222	0.323	0.406	0.621	0.637	0.479	0.503	0.468	1.16	0.923	1.051	1.11	1.009	0.777	0.783	0.592	0.336	0.664	0.603	1.054	0.803	0.718
	0.372	0.369	0.361	0.425	0.275	0.223	0.326	0.418	0.625	0.64	0.488	0.505	0.481	1.164	0.926	1.073	1.114	1.014	0.817	0.785	0.593	0.336	0.687	0.604	1.067	0.804	0.719
	0.374	0.369	0.366	0.426	0.281	0.224	0.34	0.422	0.629	0.641	0.496	0.508	0.483	1.168	0.938	1.083	1.123	1.03	0.82	0.79	0.593	0.338	0.694	0.618	1.093	0.813	0.721
	0.375	0.378	0.366	0.431	0.283	0.225	0.343	0.426	0.637	0.651	0.514	0.517	0.487	1.182	0.951	1.086	1.129	1.035	0.85	0.791	0.609	0.342	0.699	0.63	1.114	0.826	0.724
	0.382	0.397	0.37	0.441	0.287	0.225	0.343	0.439	0.652	0.655	0.52	0.526	0.498	1.19	0.977	1.104	1.13	1.035	0.855	0.797	0.618	0.344	0.704	0.637	1.13	0.844	0.729
	0.389	0.407	0.37	0.442	0.287	0.226	0.349	0.439	0.661	0.663	0.52	0.528	0.505	1.193	1.046	1.115	1.149	1.046	0.894	0.813	0.62	0.35	0.705	0.637	1.193	0.847	0.731
	0.39	0.411	0.376	0.454	0.288	0.227	0.349	0.442	0.662	0.663	0.528	0.528	0.525	1.216	1.077	1.118	1.158	1.053	0.895	0.816	0.625	0.353	0.718	0.637	1.193	0.85	0.731
	0.391	0.423	0.378	0.454	0.288	0.227	0.353	0.444	0.672	0.671	0.532	0.532	0.541	1.254	1.089	1.122	1.172	1.061	0.895	0.818	0.629	0.36	0.722	0.648	1.202	0.86	0.732
	0.392	0.435	0.379	0.46	0.29	0.227	0.354	0.455	0.673	0.671	0.54	0.535	0.555	1.256	1.089	1.141	1.173	1.072	0.92	0.838	0.629	0.365	0.725	0.656	1.212	0.869	0.732
	0.394	0.442	0.384	0.466	0.292	0.228	0.354	0.456	0.692	0.674	0.552	0.547	0.556	1.256	1.091	1.147	1.18	1.072	0.956	0.838	0.635	0.367	0.731	0.661	1.216	0.879	0.742
	0.397	0.445	0.392	0.466	0.293	0.228	0.36	0.466	0.704	0.675	0.552	0.548	0.563	1.273	1.095	1.17	1.184	1.09	0.961	0.858	0.639	0.37	0.731	0.662	1.221	0.883	0.762
	0.401	0.445	0.392	0.467	0.3	0.23	0.363	0.468	0.705	0.678	0.56	0.552	0.575	1.295	1.126	1.179	1.185	1.094	0.966	0.859	0.64	0.372	0.732	0.664	1.268	0.901	0.763
	0.401	0.452	0.41	0.474	0.3	0.231	0.367	0.469	0.707	0.68	0.569	0.553	0.579	1.298	1.127	1.181	1.187	1.11	0.988	0.863	0.645	0.373	0.734	0.665	1.295	0.901	0.765
	0.402	0.455	0.428	0.475	0.305	0.232	0.367	0.47	0.715	0.682	0.57	0.562	0.589	1.307	1.142	1.194	1.193	1.12	0.994	0.869	0.645	0.374	0.736	0.668	1.308	0.918	0.765
	0.406	0.464	0.433	0.476	0.306	0.233	0.376	0.471	0.721	0.688	0.573	0.568	0.604	1.31	1.179	1.217	1.204	1.127	1	0.873	0.645	0.377	0.74	0.672	1.381	0.919	0.77
	0.409	0.465	0.455	0.476	0.306	0.233	0.381	0.472	0.723	0.689	0.576	0.577	0.61	1.318	1.188	1.239	1.206	1.141	1	0.873	0.647	0.378	0.747	0.673	1.383	0.929	0.784
	0.411	0.467	0.455	0.478	0.31	0.233	0.382	0.473	0.743	0.701	0.578	0.578	0.644	1.324	1.2	1.26	1.212	1.143	1.016	0.873	0.656	0.379	0.749	0.673	1.442	0.941	0.79
	0.412	0.472	0.466	0.492	0.311	0.234	0.388	0.481	0.751	0.702	0.578	0.584	0.645	1.347	1.201	1.262	1.225	1.148	1.02	0.878	0.665	0.381	0.757	0.674	1.458	0.998	0.793
	0.416	0.473	0.495	0.495	0.311	0.235	0.391	0.482	0.751	0.705	0.58	0.585	0.651	1.355	1.207	1.272	1.242	1.164	1.025	0.883	0.668	0.383	0.766	0.683	1.475	1.037	0.794
	0.416	0.492	0.508	0.5	0.315	0.236	0.395	0.485	0.785	0.705	0.593	0.593	0.66	1.362	1.218	1.312	1.245	1.169	1.025	0.886	0.67	0.387	0.779	0.683	1.484	1.037	0.799
	0.417	0.499	0.515	0.507	0.316	0.236	0.402	0.488	0.786	0.711	0.596	0.595	0.676	1.364	1.222	1.314	1.251	1.173	1.055	0.888	0.687	0.39	0.78	0.688	1.534	1.04	0.801
	0.419	0.505	0.516	0.51	0.318	0.236	0.404	0.489	0.789	0.712	0.603	0.597	0.682	1.384	1.231	1.315	1.253	1.176	1.057	0.89	0.692	0.398	0.784	0.703	1.534	1.055	0.811
	0.419	0.508	0.525	0.51	0.319	0.236	0.405	0.489	0.792	0.722	0.603	0.598	0.703	1.432	1.245	1.326	1.254	1.177	1.062	0.893	0.693	0.403	0.786	0.704	1.534	1.084	0.821
	0.421	0.515	0.525	0.513	0.32	0.237	0.405	0.491	0.795	0.728	0.606	0.6	0.707	1.453	1.247	1.332	1.258	1.178	1.073	0.893	0.703	0.405	0.805	0.705	1.602	1.085	0.825
	0.422	0.515	0.529	0.514	0.32	0.237	0.409	0.492	0.807	0.73	0.622	0.602	0.709	1.454	1.26	1.333	1.261	1.189	1.084	0.896	0.703	0.412	0.808	0.711	1.612	1.088	0.841
	0.431	0.517	0.536	0.515	0.323	0.238	0.421	0.497	0.808	0.735	0.627	0.604	0.712	1.459	1.262	1.336	1.271	1.196	1.09	0.913	0.705	0.417	0.817	0.712	1.634	1.104	0.841
	0.431	0.523	0.538	0.516	0.331	0.239	0.427	0.498	0.811	0.736	0.634	0.606	0.715	1.46	1.27	1.338	1.276	1.226	1.093	0.915	0.707	0.419	0.821	0.717	1.669	1.111	0.863
	0.431	0.523	0.544	0.521	0.334	0.241	0.428	0.501	0.813	0.738	0.635	0.607	0.72	1.463	1.275	1.355	1.303	1.248	1.1	0.918	0.718	0.419	0.823	0.717	1.678	1.116	0.868
	0.433	0.524	0.551	0.524	0.335	0.241	0.43	0.502	0.822	0.74	0.635	0.611	0.722	1.468	1.283	1.363	1.304	1.252	1.112	0.918	0.725	0.42	0.825	0.719	1.679	1.12	0.872
	0.436	0.527	0.555	0.524	0.335	0.241	0.445	0.503	0.826	0.742	0.64	0.613	0.728	1.478	1.3	1.365	1.318	1.258	1.116	0.928	0.739	0.422	0.827	0.72	1.704	1.126	0.875
	0.439	0.53	0.56	0.533	0.34	0.242	0.445	0.51	0.826	0.743	0.641	0.622	0.73	1.478	1.301	1.365	1.326	1.26	1.121	0.929	0.739	0.422	0.83	0.72	1.719	1.138	0.883
	0.44	0.538	0.603	0.533	0.34	0.242	0.447	0.511	0.836	0.745	0.642	0.623	0.731	1.51	1.307	1.386	1.331	1.306	1.145	0.931	0.739	0.425	0.836	0.722	1.726	1.143	0.891
	0.44	0.54	0.605	0.537	0.341	0.242	0.458	0.514	0.838	0.746	0.643	0.624	0.74	1.516	1.308	1.392	1.34	1.31	1.162	0.934	0.745	0.426	0.839	0.724	1.728	1.157	0.892
	0.441	0.545	0.61	0.537	0.35	0.242	0.473	0.518	0.844	0.751	0.643	0.625	0.744	1.52	1.312	1.396	1.344	1.313	1.168	0.939	0.747	0.428	0.841	0.724	1.731	1.159	0.91
	0.442	0.546	0.612	0.541	0.351	0.242	0.48	0.525	0.851	0.754	0.649	0.627	0.746	1.526	1.312	1.396	1.348	1.32	1.184	0.95	0.758	0.428	0.844	0.729	1.736	1.161	0.91
	0.442	0.547	0.62	0.554	0.353	0.243	0.483	0.526	0.855	0.755	0.65	0.629	0.752	1.53	1.314	1.398	1.355	1.321	1.184	0.953	0.762	0.432	0.847	0.729	1.739	1.178	0.912
	0.445	0.548	0.628	0.556	0.353	0.243	0.483	0.529	0.856	0.761	0.657	0.635	0.755	1.546	1.336	1.405	1.356	1.349	1.194	0.961	0.763	0.435	0.848	0.734	1.739	1.184	0.937
	0.446	0.549	0.637	0.56	0.353	0.244	0.484	0.529	0.857	0.765	0.658	0.637	0.756	1.551	1.351	1.411	1.357	1.385	1.195	0.963	0.765	0.437	0.858	0.736	1.743	1.185	0.945
	0.446	0.551	0.65	0.56	0.355	0.245	0.485	0.532	0.857	0.768	0.658	0.64	0.757	1.555	1.352	1.416	1.375	1.387	1.21	0.963	0.768	0.44	0.859	0.738	1.751	1.186	0.956
	0.446	0.554	0.656	0.56	0.355	0.248	0.49	0.538	0.859	0.769	0.663	0.641	0.76	1.569	1.36	1.44	1.381	1.392	1.217	0.966	0.77	0.442	0.859	0.742	1.754	1.209	0.961
	0.446	0.554	0.66	0.566	0.355	0.248	0.492	0.549	0.861	0.774	0.664	0.645	0.766	1.588	1.366	1.447	1.381	1.411	1.225	0.968	0.771	0.445	0.86	0.743	1.768	1.22	0.973
	0.448	0.556	0.66	0.566	0.356	0.248	0.495	0.555	0.862	0.778	0.672	0.65	0.796	1.59	1.366	1.448	1.381	1.413	1.25	0.969	0.772	0.45	0.861	0.744	1.799	1.23	0.973
	0.45	0.557	0.669	0.566	0.356	0.249	0.495	0.556	0.862	0.778	0.684	0.65	0.801	1.598	1.37	1.448	1.39	1.413	1.25	0.97	0.782	0.46	0.861	0.75	1.805	1.237	0.98
	0.45	0.559	0.672	0.571	0.36	0.249	0.496	0.557	0.873	0.778	0.685	0.653	0.804	1.599	1.381	1.457	1.406	1.414	1.25	0.975	0.811	0.468	0.862	0.754	1.807	1.239	0.984
	0.451	0.562	0.674	0.571	0.361	0.25	0.504	0.561	0.875	0.779	0.688	0.653	0.817	1.622	1.388	1.458	1.408	1.414	1.28	0.979	0.811	0.472	0.863	0.756	1.808	1.288	0.984
	0.452	0.563	0.678	0.576	0.361	0.25	0.514	0.564	0.877	0.781	0.692	0.657	0.821	1.628	1.4	1.465	1.411	1.416	1.288	0.988	0.828	0.479	0.863	0.757	1.812	1.305	0.989
	0.452	0.566	0.687	0.578	0.362	0.251	0.515	0.564	0.893	0.781	0.693	0.659	0.822	1.633	1.411	1.466	1.422	1.429	1.294	0.993	0.83	0.483	0.864	0.757	1.821	1.314	0.997
	0.453	0.566	0.69	0.585	0.364	0.251	0.516	0.566	0.906	0.782	0.695	0.662	0.823	1.651	1.413	1.467	1.436	1.43	1.3	1.001	0.831	0.488	0.867	0.761	1.828	1.322	1.007
	0.454	0.57	0.71	0.586	0.37	0.252	0.518	0.57	0.911	0.784	0.699	0.666	0.824	1.666	1.467	1.469	1.437	1.437	1.304	1.01	0.835	0.49	0.87	0.762	1.832	1.348	1.007
	0.455	0.581	0.71	0.592	0.37	0.253	0.521	0.572	0.916	0.786	0.7	0.666	0.826	1.669	1.469	1.469	1.442	1.447	1.305	1.013	0.837	0.494	0.87	0.767	1.833	1.356	1.014
	0.456	0.582	0.716	0.594	0.374	0.254	0.523	0.577	0.92	0.789	0.702	0.666	0.828	1.676	1.512	1.474	1.445	1.457	1.311	1.013	0.856	0.495	0.87	0.769	1.834	1.362	1.016
	0.456	0.589	0.72	0.595	0.375	0.254	0.523	0.591	0.926	0.79	0.703	0.666	0.845	1.69	1.518	1.479	1.452	1.469	1.312	1.013	0.857	0.499	0.871	0.769	1.839	1.365	1.024
	0.456	0.594	0.722	0.598	0.376	0.254	0.528	0.592	0.939	0.793	0.715	0.67	0.845	1.7	1.531	1.481	1.456	1.479	1.318	1.023	0.857	0.501	0.872	0.77	1.844	1.387	1.059
	0.457	0.6	0.738	0.598	0.377	0.255	0.533	0.605	0.946	0.794	0.717	0.671	0.847	1.704	1.532	1.516	1.457	1.485	1.32	1.038	0.859	0.503	0.874	0.772	1.846	1.402	1.089
	0.459	0.603	0.742	0.599	0.377	0.255	0.537	0.605	0.946	0.8	0.722	0.672	0.851	1.706	1.536	1.518	1.459	1.494	1.334	1.068	0.863	0.517	0.875	0.774	1.856	1.405	1.095
	0.459	0.605	0.743	0.6	0.379	0.257	0.538	0.63	0.952	0.802	0.725	0.672	0.856	1.718	1.544	1.536	1.461	1.497	1.344	1.078	0.865	0.527	0.878	0.775	1.859	1.411	1.096
	0.459	0.605	0.748	0.606	0.38	0.257	0.542	0.634	0.957	0.802	0.726	0.673	0.86	1.726	1.559	1.551	1.464	1.501	1.348	1.129	0.869	0.527	0.883	0.776	1.883	1.413	1.1
	0.461	0.611	0.752	0.61	0.38	0.258	0.545	0.639	0.961	0.803	0.73	0.674	0.861	1.728	1.564	1.558	1.485	1.506	1.35	1.178	0.871	0.538	0.883	0.78	1.886	1.416	1.105
	0.463	0.612	0.755	0.613	0.381	0.258	0.556	0.64	0.962	0.805	0.731	0.675	0.862	1.743	1.566	1.566	1.487	1.506	1.356	1.199	0.877	0.544	0.887	0.781	1.888	1.416	1.106
	0.463	0.615	0.76	0.615	0.384	0.258	0.56	0.658	0.986	0.806	0.734	0.676	0.864	1.758	1.586	1.592	1.492	1.514	1.36	1.22	0.878	0.556	0.889	0.782	1.894	1.417	1.111
	0.466	0.619	0.76	0.621	0.388	0.259	0.562	0.66	0.995	0.81	0.74	0.676	0.865	1.766	1.6	1.596	1.501	1.519	1.384	1.283	0.899	0.557	0.89	0.783	1.899	1.421	1.119
	0.466	0.621	0.773	0.625	0.391	0.26	0.576	0.664	1.008	0.816	0.745	0.676	0.871	1.766	1.625	1.598	1.511	1.519	1.388	1.291	0.93	0.557	0.893	0.786	1.9	1.425	1.144
	0.466	0.623	0.773	0.635	0.395	0.26	0.581	0.696	1.012	0.816	0.747	0.677	0.873	1.771	1.628	1.602	1.519	1.527	1.39	1.304	0.953	0.564	0.898	0.786	1.904	1.436	1.161
	0.469	0.625	0.776	0.64	0.396	0.26	0.59	0.698	1.014	0.817	0.751	0.68	0.894	1.776	1.63	1.603	1.533	1.533	1.395	1.313	0.96	0.566	0.901	0.788	1.904	1.437	1.172
	0.469	0.625	0.782	0.642	0.4	0.261	0.602	0.7	1.023	0.822	0.752	0.681	0.92	1.777	1.637	1.613	1.536	1.539	1.4	1.334	0.963	0.572	0.908	0.791	1.904	1.44	1.173
	0.473	0.626	0.783	0.647	0.4	0.262	0.603	0.706	1.026	0.823	0.754	0.683	0.922	1.783	1.647	1.634	1.54	1.544	1.4	1.338	0.975	0.574	0.911	0.793	1.905	1.444	1.177
	0.473	0.628	0.788	0.651	0.401	0.265	0.619	0.728	1.035	0.824	0.757	0.683	0.928	1.793	1.648	1.64	1.541	1.544	1.423	1.426	0.975	0.576	0.914	0.794	1.906	1.445	1.185
	0.474	0.636	0.791	0.655	0.405	0.267	0.624	0.731	1.043	0.825	0.759	0.684	0.935	1.795	1.701	1.645	1.543	1.546	1.425	1.441	0.975	0.579	0.914	0.799	1.922	1.447	1.196
	0.474	0.636	0.794	0.656	0.406	0.267	0.675	0.741	1.045	0.827	0.762	0.685	0.935	1.798	1.728	1.645	1.55	1.552	1.441	1.446	0.98	0.592	0.919	0.799	1.922	1.45	1.2
	0.476	0.637	0.796	0.66	0.406	0.268	0.677	0.759	1.056	0.828	0.763	0.685	0.944	1.801	1.73	1.649	1.552	1.557	1.441	1.46	0.988	0.596	0.922	0.802	1.926	1.459	1.206
	0.476	0.639	0.797	0.66	0.413	0.27	0.689	0.799	1.075	0.828	0.763	0.688	0.947	1.804	1.731	1.656	1.557	1.559	1.445	1.563	0.99	0.6	0.926	0.803	1.927	1.466	1.209
	0.479	0.64	0.805	0.66	0.415	0.27	0.703	0.808	1.077	0.845	0.769	0.69	0.949	1.808	1.736	1.664	1.563	1.559	1.453	1.604	0.993	0.613	0.933	0.805	1.928	1.471	1.228
	0.48	0.64	0.825	0.664	0.416	0.27	0.705	0.812	1.087	0.849	0.77	0.691	0.95	1.81	1.761	1.665	1.563	1.561	1.478	1.626	1	0.614	0.939	0.808	1.934	1.474	1.234
	0.482	0.642	0.83	0.665	0.42	0.27	0.706	0.813	1.09	0.849	0.771	0.694	0.954	1.848	1.787	1.666	1.57	1.564	1.485	1.635	1.007	0.617	0.942	0.81	1.935	1.479	1.234
	0.484	0.647	0.837	0.665	0.42	0.27	0.709	0.824	1.1	0.854	0.773	0.7	0.955	1.854	1.79	1.668	1.573	1.566	1.493	1.643	1.012	0.647	0.9464	0.814	1.936	1.487	1.237
	0.484	0.649	0.841	0.669	0.422	0.27	0.711	0.84	1.101	0.854	0.775	0.704	0.961	1.858	1.802	1.675	1.582	1.567	1.505	1.647	1.015	0.648	0.947	0.815	1.936	1.488	1.245
	0.486	0.651	0.845	0.67	0.424	0.27	0.763	0.845	1.102	0.857	0.777	0.704	0.962	1.862	1.812	1.676	1.595	1.572	1.506	1.649	1.017	0.654	0.952	0.818	1.954	1.494	1.249
	0.486	0.658	0.848	0.672	0.433	0.271	0.788	0.876	1.103	0.858	0.778	0.705	0.966	1.862	1.819	1.678	1.6	1.572	1.516	1.658	1.03	0.671	0.959	0.82	1.956	1.502	1.251
	0.486	0.66	0.848	0.672	0.435	0.272	0.794	0.88	1.103	0.861	0.778	0.709	0.967	1.863	1.821	1.694	1.6	1.574	1.52	1.695	1.03	0.671	0.968	0.821	1.956	1.508	1.254
	0.486	0.661	0.852	0.678	0.436	0.273	0.809	0.887	1.118	0.862	0.783	0.714	0.967	1.869	1.824	1.7	1.62	1.576	1.533	1.703	1.04	0.673	0.973	0.821	1.961	1.513	1.268
	0.491	0.665	0.855	0.68	0.436	0.273	0.824	0.887	1.119	0.865	0.786	0.714	0.968	1.898	1.834	1.704	1.63	1.579	1.538	1.704	1.043	0.678	0.974	0.822	2.037	1.515	1.288
	0.491	0.671	0.857	0.685	0.438	0.274	0.833	0.89	1.119	0.873	0.8	0.715	0.973	1.904	1.866	1.704	1.633	1.584	1.54	1.713	1.056	0.687	0.979	0.822	2.055	1.517	1.291
	0.494	0.677	0.86	0.687	0.444	0.274	0.834	0.891	1.12	0.875	0.802	0.715	0.98	1.909	1.881	1.712	1.638	1.585	1.544	1.729	1.063	0.694	0.985	0.823	2.057	1.526	1.312
	0.495	0.681	0.866	0.687	0.45	0.275	0.837	0.894	1.122	0.876	0.803	0.719	1.009	1.91	1.907	1.72	1.645	1.595	1.552	1.733	1.065	0.694	0.988	0.823	2.064	1.527	1.328
	0.495	0.685	0.871	0.688	0.45	0.276	0.842	0.894	1.127	0.881	0.809	0.72	1.01	1.926	1.908	1.722	1.651	1.597	1.559	1.763	1.087	0.697	0.989	0.824	2.072	1.533	1.339
	0.497	0.688	0.884	0.695	0.456	0.276	0.852	0.896	1.14	0.882	0.812	0.722	1.01	1.932	1.914	1.723	1.654	1.597	1.566	1.766	1.089	0.707	0.99	0.825	2.09	1.536	1.358
	0.498	0.69	0.885	0.703	0.461	0.277	0.857	0.904	1.147	0.892	0.813	0.725	1.019	1.985	1.922	1.727	1.659	1.606	1.566	1.773	1.092	0.709	0.996	0.826	2.096	1.543	1.374
	0.498	0.696	0.886	0.71	0.466	0.277	0.881	0.919	1.148	0.892	0.814	0.726	1.025	1.987	1.932	1.727	1.66	1.609	1.57	1.788	1.102	0.713	1.01	0.828	2.103	1.544	1.404
	0.5	0.71	0.9	0.71	0.475	0.278	0.891	0.937	1.157	0.892	0.815	0.729	1.03	2.004	1.95	1.749	1.667	1.61	1.57	1.813	1.119	0.714	1.014	0.829	2.124	1.548	1.436
	0.501	0.724	0.905	0.721	0.477	0.279	0.914	0.94	1.162	0.901	0.816	0.73	1.032	2.01	1.967	1.754	1.69	1.61	1.573	1.813	1.156	0.715	1.014	0.829	2.129	1.558	1.47
	0.501	0.725	0.922	0.722	0.48	0.28	0.927	0.945	1.174	0.903	0.818	0.733	1.032	2.01	1.968	1.77	1.702	1.614	1.573	1.823	1.169	0.719	1.021	0.829	2.138	1.564	1.48
	0.506	0.725	0.924	0.727	0.482	0.28	0.951	0.946	1.183	0.905	0.821	0.74	1.045	2.013	1.977	1.771	1.704	1.617	1.574	1.825	1.172	0.721	1.031	0.83	2.151	1.566	1.482
	0.509	0.727	0.925	0.732	0.5	0.281	0.977	0.947	1.201	0.906	0.821	0.741	1.047	2.033	1.992	1.778	1.712	1.62	1.591	1.826	1.175	0.729	1.033	0.832	2.175	1.576	1.487
	0.514	0.735	0.97	0.741	0.5	0.282	0.981	0.954	1.201	0.906	0.822	0.747	1.052	2.035	2.003	1.779	1.723	1.623	1.591	1.837	1.185	0.737	1.033	0.832	2.182	1.578	1.492
	0.516	0.744	0.986	0.743	0.506	0.282	1	0.963	1.201	0.908	0.823	0.749	1.058	2.05	2.026	1.781	1.725	1.625	1.6	1.838	1.21	0.748	1.034	0.833	2.185	1.578	1.515
	0.518	0.752	0.995	0.743	0.507	0.283	1.036	0.968	1.203	0.908	0.827	0.749	1.06	2.053	2.036	1.781	1.756	1.627	1.6	1.848	1.218	0.752	1.035	0.834	2.189	1.582	1.522
	0.519	0.759	1.004	0.745	0.526	0.288	1.039	0.968	1.207	0.909	0.834	0.749	1.066	2.054	2.054	1.801	1.763	1.63	1.6	1.857	1.23	0.761	1.044	0.835	2.204	1.601	1.534
	0.519	0.761	1.004	0.756	0.527	0.288	1.05	0.972	1.211	0.91	0.835	0.752	1.072	2.056	2.057	1.801	1.776	1.637	1.6	1.863	1.246	0.764	1.054	0.836	2.218	1.609	1.578
	0.522	0.773	1.013	0.76	0.533	0.289	1.055	0.972	1.221	0.913	0.84	0.755	1.094	2.1	2.078	1.812	1.788	1.643	1.625	1.868	1.255	0.772	1.065	0.838	2.24	1.613	1.613
	0.525	0.774	1.028	0.764	0.537	0.289	1.056	0.973	1.226	0.918	0.841	0.759	1.098	2.124	2.092	1.816	1.817	1.647	1.634	1.87	1.265	0.774	1.067	0.844	2.256	1.615	1.617
	0.526	0.777	1.043	0.765	0.55	0.29	1.088	0.975	1.228	0.919	0.845	0.76	1.099	2.13	2.097	1.818	1.832	1.65	1.642	1.87	1.267	0.779	1.067	0.847	2.262	1.625	1.626
	0.526	0.777	1.043	0.771	0.552	0.291	1.096	0.975	1.229	0.919	0.848	0.767	1.109	2.134	2.1	1.819	1.842	1.655	1.652	1.876	1.275	0.783	1.072	0.85	2.264	1.625	1.661
	0.529	0.78	1.046	0.779	0.562	0.292	1.101	0.979	1.233	0.922	0.853	0.769	1.127	2.14	2.115	1.826	1.846	1.655	1.66	1.879	1.276	0.789	1.077	0.853	2.278	1.625	1.681
	0.533	0.783	1.058	0.781	0.578	0.294	1.129	0.986	1.241	0.924	0.854	0.772	1.145	2.16	2.117	1.833	1.846	1.664	1.666	1.886	1.28	0.792	1.094	0.854	2.285	1.63	1.701
	0.535	0.784	1.069	0.783	0.582	0.295	1.13	0.988	1.244	0.927	0.87	0.775	1.152	2.174	2.126	1.833	1.873	1.667	1.68	1.89	1.285	0.8	1.099	0.855	2.289	1.635	1.705
	0.536	0.787	1.081	0.783	0.594	0.296	1.132	0.988	1.265	0.934	0.874	0.784	1.164	2.175	2.173	1.842	1.901	1.668	1.691	1.893	1.346	0.802	1.102	0.856	2.292	1.639	1.708
	0.541	0.79	1.1	0.785	0.61	0.297	1.135	0.991	1.289	0.938	0.877	0.791	1.221	2.18	2.174	1.846	1.953	1.676	1.73	1.895	1.351	0.804	1.103	0.859	2.296	1.64	1.711
	0.543	0.801	1.105	0.787	0.611	0.3	1.145	0.994	1.289	0.939	0.882	0.791	1.226	2.181	2.184	1.847	1.961	1.677	1.738	1.897	1.36	0.809	1.104	0.86	2.303	1.641	1.713
	0.544	0.804	1.109	0.801	0.614	0.302	1.153	0.996	1.293	0.94	0.884	0.792	1.226	2.198	2.209	1.862	1.971	1.681	1.755	1.908	1.368	0.81	1.106	0.861	2.306	1.656	1.719
	0.545	0.805	1.11	0.802	0.629	0.303	1.155	1.001	1.301	0.944	0.884	0.794	1.232	2.25	2.224	1.863	1.975	1.689	1.756	1.913	1.381	0.812	1.132	0.864	2.317	1.665	1.748
	0.553	0.809	1.11	0.805	0.633	0.304	1.165	1.014	1.304	0.944	0.894	0.797	1.24	2.254	2.25	1.877	1.977	1.691	1.762	1.913	1.397	0.819	1.146	0.865	2.318	1.694	1.754
	0.557	0.815	1.115	0.815	0.641	0.304	1.168	1.027	1.31	0.948	0.896	0.8	1.246	2.281	2.259	1.886	1.977	1.705	1.786	1.927	1.397	0.821	1.15	0.865	2.337	1.706	1.76
	0.558	0.815	1.121	0.82	0.668	0.305	1.177	1.034	1.324	0.953	0.902	0.804	1.252	2.281	2.262	1.897	1.989	1.709	1.79	1.937	1.403	0.83	1.18	0.869	2.363	1.713	1.775
	0.567	0.824	1.128	0.82	0.67	0.308	1.188	1.035	1.326	0.956	0.904	0.807	1.258	2.308	2.262	1.9	2.02	1.711	1.8	1.963	1.405	0.836	1.192	0.877	2.382	1.719	1.779
	0.575	0.824	1.16	0.833	0.682	0.31	1.193	1.037	1.334	0.961	0.905	0.807	1.279	2.315	2.265	1.9	2.024	1.715	1.8	1.963	1.405	0.847	1.194	0.879	2.399	1.752	1.785
	0.586	0.826	1.16	0.837	0.684	0.31	1.195	1.038	1.344	0.963	0.905	0.807	1.284	2.315	2.292	1.915	2.08	1.716	1.8	1.969	1.415	0.855	1.2	0.881	2.403	1.792	1.811
	0.588	0.839	1.17	0.856	0.695	0.311	1.223	1.04	1.347	0.967	0.907	0.811	1.288	2.33	2.31	1.915	2.097	1.733	1.805	1.974	1.424	0.861	1.205	0.884	2.416	1.814	1.832
	0.59	0.84	1.187	0.858	0.696	0.311	1.233	1.043	1.351	0.967	0.909	0.813	1.296	2.341	2.311	1.919	2.108	1.736	1.81	1.983	1.44	0.872	1.247	0.896	2.42	1.827	1.842
	0.602	0.848	1.2	0.86	0.7	0.312	1.242	1.044	1.353	0.969	0.923	0.826	1.302	2.372	2.334	1.92	2.118	1.754	1.837	1.993	1.458	0.89	1.253	0.897	2.423	1.837	1.854
	0.603	0.857	1.21	0.87	0.705	0.314	1.248	1.057	1.356	0.973	0.933	0.834	1.302	2.404	2.347	1.921	2.122	1.754	1.85	1.995	1.479	0.895	1.278	0.9	2.436	1.862	1.909
	0.604	0.86	1.22	0.872	0.71	0.314	1.268	1.058	1.36	0.974	0.938	0.834	1.306	2.45	2.352	1.923	2.142	1.77	1.852	2.007	1.485	0.9	1.285	0.903	2.449	1.868	1.916
	0.605	0.863	1.221	0.876	0.716	0.315	1.309	1.061	1.366	0.977	0.942	0.843	1.308	2.455	2.359	1.925	2.166	1.773	1.865	2.048	1.49	0.913	1.297	0.909	2.45	1.876	1.919
	0.606	0.876	1.224	0.896	0.723	0.316	1.322	1.082	1.37	0.98	0.942	0.845	1.32	2.456	2.361	1.93	2.167	1.774	1.877	2.053	1.508	0.914	1.314	0.918	2.476	1.876	1.936
	0.607	0.887	1.24	0.896	0.726	0.321	1.325	1.082	1.381	0.99	0.944	0.852	1.32	2.457	2.381	1.931	2.173	1.78	1.915	2.059	1.529	0.915	1.316	0.919	2.501	1.878	1.939
	0.61	0.906	1.243	0.916	0.727	0.327	1.338	1.092	1.385	0.999	0.96	0.861	1.336	2.471	2.39	1.934	2.183	1.781	1.926	2.09	1.535	0.938	1.332	0.924	2.505	1.884	1.945
	0.611	0.923	1.281	0.937	0.737	0.33	1.341	1.107	1.399	1.001	0.968	0.873	1.336	2.473	2.42	1.942	2.2	1.788	1.927	2.101	1.605	0.951	1.335	0.929	2.51	1.897	1.945
	0.611	0.94	1.29	0.952	0.738	0.332	1.366	1.112	1.401	1.016	0.975	0.874	1.337	2.51	2.445	1.962	2.203	1.788	1.941	2.11	1.629	0.956	1.455	0.935	2.529	1.903	1.951
	0.612	0.942	1.294	0.958	0.75	0.337	1.384	1.134	1.409	1.027	0.986	0.885	1.34	2.511	2.446	2.057	2.219	1.809	1.945	2.113	1.659	0.96	1.461	0.944	2.54	1.948	1.957
	0.62	0.948	1.328	0.963	0.781	0.341	1.416	1.142	1.411	1.028	1.01	0.892	1.372	2.556	2.452	2.059	2.223	1.873	1.955	2.131	1.675	0.969	1.466	0.952	2.558	1.964	1.966
	0.625	1	1.383	0.972	0.8	0.348	1.494	1.159	1.437	1.064	1.011	0.898	1.396	2.568	2.462	2.082	2.23	1.877	1.962	2.135	1.685	0.984	1.487	0.957	2.572	1.967	1.981
	0.63	1.016	1.4	0.98	0.82	0.352	1.742	1.159	1.451	1.076	1.017	0.914	1.398	2.614	2.481	2.128	2.245	2.007	1.965	2.21	1.687	1.018	1.511	0.977	2.587	1.986	1.984
	0.654	1.07	1.405	1.02	0.83	0.39	1.885	1.171	1.452	1.092	1.025	0.916	1.418	2.65	2.51	2.242	2.28	2.009	1.997	2.244	1.715	1.044	1.515	0.977	2.61	2.012	1.989
	0.71	1.181	1.415	1.06	0.85	0.394	1.886	1.172	1.488	1.149	1.03	0.921	1.532	2.667	2.523	2.355	2.316	2.036	2.05	2.257	1.765	1.083	1.577	0.997	2.624	2.021	2.008
	0.72	1.205	1.538	1.104	0.857	0.405	1.917	1.187	1.66	1.154	1.074	0.983	1.6	2.743	2.606	2.414	2.424	2.058	2.05	2.358	1.811	1.132	1.696	1.057	2.71	2.031	2.04
median	0.463	0.6135	0.7575	0.614	0.3825	0.258	0.558	0.649	0.974	0.8055	0.7325	0.6755	0.863	1.7505	1.576	1.579	1.4895	1.51	1.358	1.2095	0.8775	0.55	0.888	0.7815	1.891	1.4165	1.1085

## Sheet: WET v DRY
	WET																DRY
	DM Rest			DM PQ			Bissect			Flicker			Hol Triangle				Sunset			Confluence			3 Corners			Q Pool2
	4	5	3	1	2	3	1	2	3	1	2	3	1	2	3		1	2	3	1	2	3	1	2	3	1	2	3
bark	0.248	0.21	0.216	0.299	0.203	0.18	0.174	0.179	0.354	0.462	0.314	0.312	0.234	0.551	0.449		0.244	0.435	0.636	0.453	0.638	0.659	0.385	0.563	0.377	0.783	0.492	0.472
thickness	0.273	0.234	0.235	0.302	0.205	0.186	0.252	0.281	0.443	0.475	0.352	0.381	0.237	0.568	0.477		0.301	0.65	0.65	0.623	0.648	0.686	0.442	0.589	0.408	0.831	0.541	0.484
(cm)	0.279	0.248	0.25	0.303	0.218	0.2	0.255	0.325	0.473	0.508	0.366	0.383	0.244	0.593	0.496		0.306	0.846	0.665	0.624	0.828	0.694	0.45	0.63	0.452	0.843	0.596	0.501
	0.28	0.252	0.251	0.34	0.224	0.206	0.263	0.332	0.481	0.52	0.384	0.403	0.245	0.605	0.509		0.307	0.873	0.714	0.688	0.834	0.701	0.456	0.683	0.453	0.864	0.605	0.525
	0.305	0.284	0.26	0.364	0.229	0.208	0.266	0.346	0.491	0.532	0.39	0.409	0.246	0.614	0.511		0.31	0.922	0.732	0.744	0.929	0.735	0.535	0.713	0.462	0.888	0.622	0.544
	0.326	0.288	0.264	0.384	0.238	0.209	0.266	0.35	0.501	0.57	0.425	0.41	0.271	0.615	0.547		0.325	0.946	0.737	0.763	0.953	0.777	0.542	0.718	0.485	0.888	0.639	0.546
	0.33	0.291	0.265	0.385	0.238	0.21	0.27	0.364	0.506	0.579	0.431	0.412	0.271	0.621	0.549		0.371	0.965	0.745	0.814	0.968	0.785	0.563	0.718	0.492	0.9	0.649	0.556
	0.347	0.299	0.267	0.386	0.248	0.213	0.272	0.37	0.507	0.589	0.439	0.458	0.275	0.623	0.549		0.374	0.975	0.756	0.822	0.975	0.818	0.585	0.721	0.509	0.914	0.661	0.577
	0.35	0.308	0.295	0.387	0.25	0.213	0.286	0.37	0.515	0.596	0.439	0.462	0.297	0.627	0.553		0.406	1.021	0.771	0.867	0.995	0.819	0.615	0.737	0.515	0.941	0.691	0.586
	0.35	0.316	0.302	0.387	0.25	0.214	0.286	0.371	0.516	0.606	0.44	0.467	0.316	0.635	0.553		0.409	1.03	0.789	0.868	1.014	0.828	0.616	0.758	0.52	0.972	0.714	0.588
	0.351	0.318	0.316	0.387	0.25	0.215	0.294	0.377	0.533	0.608	0.443	0.471	0.32	0.644	0.566		0.419	1.035	0.795	0.888	1.019	0.833	0.625	0.761	0.525	0.982	0.72	0.604
	0.357	0.322	0.332	0.398	0.25	0.216	0.299	0.379	0.559	0.61	0.448	0.477	0.32	0.645	0.567		0.442	1.054	0.854	0.94	1.02	0.839	0.675	0.763	0.557	0.993	0.724	0.626
	0.363	0.329	0.335	0.405	0.256	0.217	0.309	0.381	0.568	0.615	0.465	0.484	0.321	0.648	0.58		0.443	1.071	0.864	0.942	1.065	0.88	0.705	0.763	0.57	1.005	0.758	0.644
	0.368	0.343	0.335	0.41	0.263	0.218	0.314	0.381	0.57	0.619	0.466	0.493	0.322	0.651	0.59		0.456	1.08	0.875	0.949	1.081	0.907	0.706	0.766	0.57	1.035	0.779	0.687
	0.369	0.353	0.341	0.41	0.266	0.219	0.317	0.385	0.59	0.624	0.471	0.501	0.326	0.66	0.592		0.46	1.128	0.895	0.961	1.108	0.96	0.756	0.768	0.581	1.045	0.78	0.69
	0.369	0.353	0.343	0.41	0.269	0.222	0.317	0.386	0.605	0.631	0.473	0.502	0.33	0.661	0.601		0.462	1.144	0.897	0.964	1.11	1.006	0.775	0.774	0.592	1.05	0.796	0.712
	0.369	0.364	0.345	0.424	0.275	0.222	0.323	0.406	0.621	0.637	0.479	0.503	0.336	0.664	0.603		0.468	1.16	0.923	1.051	1.11	1.009	0.777	0.783	0.592	1.054	0.803	0.718
	0.372	0.369	0.361	0.425	0.275	0.223	0.326	0.418	0.625	0.64	0.488	0.505	0.336	0.687	0.604		0.481	1.164	0.926	1.073	1.114	1.014	0.817	0.785	0.593	1.067	0.804	0.719
	0.374	0.369	0.366	0.426	0.281	0.224	0.34	0.422	0.629	0.641	0.496	0.508	0.338	0.694	0.618		0.483	1.168	0.938	1.083	1.123	1.03	0.82	0.79	0.593	1.093	0.813	0.721
	0.375	0.378	0.366	0.431	0.283	0.225	0.343	0.426	0.637	0.651	0.514	0.517	0.342	0.699	0.63		0.487	1.182	0.951	1.086	1.129	1.035	0.85	0.791	0.609	1.114	0.826	0.724
	0.382	0.397	0.37	0.441	0.287	0.225	0.343	0.439	0.652	0.655	0.52	0.526	0.344	0.704	0.637		0.498	1.19	0.977	1.104	1.13	1.035	0.855	0.797	0.618	1.13	0.844	0.729
	0.389	0.407	0.37	0.442	0.287	0.226	0.349	0.439	0.661	0.663	0.52	0.528	0.35	0.705	0.637		0.505	1.193	1.046	1.115	1.149	1.046	0.894	0.813	0.62	1.193	0.847	0.731
	0.39	0.411	0.376	0.454	0.288	0.227	0.349	0.442	0.662	0.663	0.528	0.528	0.353	0.718	0.637		0.525	1.216	1.077	1.118	1.158	1.053	0.895	0.816	0.625	1.193	0.85	0.731
	0.391	0.423	0.378	0.454	0.288	0.227	0.353	0.444	0.672	0.671	0.532	0.532	0.36	0.722	0.648		0.541	1.254	1.089	1.122	1.172	1.061	0.895	0.818	0.629	1.202	0.86	0.732
	0.392	0.435	0.379	0.46	0.29	0.227	0.354	0.455	0.673	0.671	0.54	0.535	0.365	0.725	0.656		0.555	1.256	1.089	1.141	1.173	1.072	0.92	0.838	0.629	1.212	0.869	0.732
	0.394	0.442	0.384	0.466	0.292	0.228	0.354	0.456	0.692	0.674	0.552	0.547	0.367	0.731	0.661		0.556	1.256	1.091	1.147	1.18	1.072	0.956	0.838	0.635	1.216	0.879	0.742
	0.397	0.445	0.392	0.466	0.293	0.228	0.36	0.466	0.704	0.675	0.552	0.548	0.37	0.731	0.662		0.563	1.273	1.095	1.17	1.184	1.09	0.961	0.858	0.639	1.221	0.883	0.762
	0.401	0.445	0.392	0.467	0.3	0.23	0.363	0.468	0.705	0.678	0.56	0.552	0.372	0.732	0.664		0.575	1.295	1.126	1.179	1.185	1.094	0.966	0.859	0.64	1.268	0.901	0.763
	0.401	0.452	0.41	0.474	0.3	0.231	0.367	0.469	0.707	0.68	0.569	0.553	0.373	0.734	0.665		0.579	1.298	1.127	1.181	1.187	1.11	0.988	0.863	0.645	1.295	0.901	0.765
	0.402	0.455	0.428	0.475	0.305	0.232	0.367	0.47	0.715	0.682	0.57	0.562	0.374	0.736	0.668		0.589	1.307	1.142	1.194	1.193	1.12	0.994	0.869	0.645	1.308	0.918	0.765
	0.406	0.464	0.433	0.476	0.306	0.233	0.376	0.471	0.721	0.688	0.573	0.568	0.377	0.74	0.672		0.604	1.31	1.179	1.217	1.204	1.127	1	0.873	0.645	1.381	0.919	0.77
	0.409	0.465	0.455	0.476	0.306	0.233	0.381	0.472	0.723	0.689	0.576	0.577	0.378	0.747	0.673		0.61	1.318	1.188	1.239	1.206	1.141	1	0.873	0.647	1.383	0.929	0.784
	0.411	0.467	0.455	0.478	0.31	0.233	0.382	0.473	0.743	0.701	0.578	0.578	0.379	0.749	0.673		0.644	1.324	1.2	1.26	1.212	1.143	1.016	0.873	0.656	1.442	0.941	0.79
	0.412	0.472	0.466	0.492	0.311	0.234	0.388	0.481	0.751	0.702	0.578	0.584	0.381	0.757	0.674		0.645	1.347	1.201	1.262	1.225	1.148	1.02	0.878	0.665	1.458	0.998	0.793
	0.416	0.473	0.495	0.495	0.311	0.235	0.391	0.482	0.751	0.705	0.58	0.585	0.383	0.766	0.683		0.651	1.355	1.207	1.272	1.242	1.164	1.025	0.883	0.668	1.475	1.037	0.794
	0.416	0.492	0.508	0.5	0.315	0.236	0.395	0.485	0.785	0.705	0.593	0.593	0.387	0.779	0.683		0.66	1.362	1.218	1.312	1.245	1.169	1.025	0.886	0.67	1.484	1.037	0.799
	0.417	0.499	0.515	0.507	0.316	0.236	0.402	0.488	0.786	0.711	0.596	0.595	0.39	0.78	0.688		0.676	1.364	1.222	1.314	1.251	1.173	1.055	0.888	0.687	1.534	1.04	0.801
	0.419	0.505	0.516	0.51	0.318	0.236	0.404	0.489	0.789	0.712	0.603	0.597	0.398	0.784	0.703		0.682	1.384	1.231	1.315	1.253	1.176	1.057	0.89	0.692	1.534	1.055	0.811
	0.419	0.508	0.525	0.51	0.319	0.236	0.405	0.489	0.792	0.722	0.603	0.598	0.403	0.786	0.704		0.703	1.432	1.245	1.326	1.254	1.177	1.062	0.893	0.693	1.534	1.084	0.821
	0.421	0.515	0.525	0.513	0.32	0.237	0.405	0.491	0.795	0.728	0.606	0.6	0.405	0.805	0.705		0.707	1.453	1.247	1.332	1.258	1.178	1.073	0.893	0.703	1.602	1.085	0.825
	0.422	0.515	0.529	0.514	0.32	0.237	0.409	0.492	0.807	0.73	0.622	0.602	0.412	0.808	0.711		0.709	1.454	1.26	1.333	1.261	1.189	1.084	0.896	0.703	1.612	1.088	0.841
	0.431	0.517	0.536	0.515	0.323	0.238	0.421	0.497	0.808	0.735	0.627	0.604	0.417	0.817	0.712		0.712	1.459	1.262	1.336	1.271	1.196	1.09	0.913	0.705	1.634	1.104	0.841
	0.431	0.523	0.538	0.516	0.331	0.239	0.427	0.498	0.811	0.736	0.634	0.606	0.419	0.821	0.717		0.715	1.46	1.27	1.338	1.276	1.226	1.093	0.915	0.707	1.669	1.111	0.863
	0.431	0.523	0.544	0.521	0.334	0.241	0.428	0.501	0.813	0.738	0.635	0.607	0.419	0.823	0.717		0.72	1.463	1.275	1.355	1.303	1.248	1.1	0.918	0.718	1.678	1.116	0.868
	0.433	0.524	0.551	0.524	0.335	0.241	0.43	0.502	0.822	0.74	0.635	0.611	0.42	0.825	0.719		0.722	1.468	1.283	1.363	1.304	1.252	1.112	0.918	0.725	1.679	1.12	0.872
	0.436	0.527	0.555	0.524	0.335	0.241	0.445	0.503	0.826	0.742	0.64	0.613	0.422	0.827	0.72		0.728	1.478	1.3	1.365	1.318	1.258	1.116	0.928	0.739	1.704	1.126	0.875
	0.439	0.53	0.56	0.533	0.34	0.242	0.445	0.51	0.826	0.743	0.641	0.622	0.422	0.83	0.72		0.73	1.478	1.301	1.365	1.326	1.26	1.121	0.929	0.739	1.719	1.138	0.883
	0.44	0.538	0.603	0.533	0.34	0.242	0.447	0.511	0.836	0.745	0.642	0.623	0.425	0.836	0.722		0.731	1.51	1.307	1.386	1.331	1.306	1.145	0.931	0.739	1.726	1.143	0.891
	0.44	0.54	0.605	0.537	0.341	0.242	0.458	0.514	0.838	0.746	0.643	0.624	0.426	0.839	0.724		0.74	1.516	1.308	1.392	1.34	1.31	1.162	0.934	0.745	1.728	1.157	0.892
	0.441	0.545	0.61	0.537	0.35	0.242	0.473	0.518	0.844	0.751	0.643	0.625	0.428	0.841	0.724		0.744	1.52	1.312	1.396	1.344	1.313	1.168	0.939	0.747	1.731	1.159	0.91
	0.442	0.546	0.612	0.541	0.351	0.242	0.48	0.525	0.851	0.754	0.649	0.627	0.428	0.844	0.729		0.746	1.526	1.312	1.396	1.348	1.32	1.184	0.95	0.758	1.736	1.161	0.91
	0.442	0.547	0.62	0.554	0.353	0.243	0.483	0.526	0.855	0.755	0.65	0.629	0.432	0.847	0.729		0.752	1.53	1.314	1.398	1.355	1.321	1.184	0.953	0.762	1.739	1.178	0.912
	0.445	0.548	0.628	0.556	0.353	0.243	0.483	0.529	0.856	0.761	0.657	0.635	0.435	0.848	0.734		0.755	1.546	1.336	1.405	1.356	1.349	1.194	0.961	0.763	1.739	1.184	0.937
	0.446	0.549	0.637	0.56	0.353	0.244	0.484	0.529	0.857	0.765	0.658	0.637	0.437	0.858	0.736		0.756	1.551	1.351	1.411	1.357	1.385	1.195	0.963	0.765	1.743	1.185	0.945
	0.446	0.551	0.65	0.56	0.355	0.245	0.485	0.532	0.857	0.768	0.658	0.64	0.44	0.859	0.738		0.757	1.555	1.352	1.416	1.375	1.387	1.21	0.963	0.768	1.751	1.186	0.956
	0.446	0.554	0.656	0.56	0.355	0.248	0.49	0.538	0.859	0.769	0.663	0.641	0.442	0.859	0.742		0.76	1.569	1.36	1.44	1.381	1.392	1.217	0.966	0.77	1.754	1.209	0.961
	0.446	0.554	0.66	0.566	0.355	0.248	0.492	0.549	0.861	0.774	0.664	0.645	0.445	0.86	0.743		0.766	1.588	1.366	1.447	1.381	1.411	1.225	0.968	0.771	1.768	1.22	0.973
	0.448	0.556	0.66	0.566	0.356	0.248	0.495	0.555	0.862	0.778	0.672	0.65	0.45	0.861	0.744		0.796	1.59	1.366	1.448	1.381	1.413	1.25	0.969	0.772	1.799	1.23	0.973
	0.45	0.557	0.669	0.566	0.356	0.249	0.495	0.556	0.862	0.778	0.684	0.65	0.46	0.861	0.75		0.801	1.598	1.37	1.448	1.39	1.413	1.25	0.97	0.782	1.805	1.237	0.98
	0.45	0.559	0.672	0.571	0.36	0.249	0.496	0.557	0.873	0.778	0.685	0.653	0.468	0.862	0.754		0.804	1.599	1.381	1.457	1.406	1.414	1.25	0.975	0.811	1.807	1.239	0.984
	0.451	0.562	0.674	0.571	0.361	0.25	0.504	0.561	0.875	0.779	0.688	0.653	0.472	0.863	0.756		0.817	1.622	1.388	1.458	1.408	1.414	1.28	0.979	0.811	1.808	1.288	0.984
	0.452	0.563	0.678	0.576	0.361	0.25	0.514	0.564	0.877	0.781	0.692	0.657	0.479	0.863	0.757		0.821	1.628	1.4	1.465	1.411	1.416	1.288	0.988	0.828	1.812	1.305	0.989
	0.452	0.566	0.687	0.578	0.362	0.251	0.515	0.564	0.893	0.781	0.693	0.659	0.483	0.864	0.757		0.822	1.633	1.411	1.466	1.422	1.429	1.294	0.993	0.83	1.821	1.314	0.997
	0.453	0.566	0.69	0.585	0.364	0.251	0.516	0.566	0.906	0.782	0.695	0.662	0.488	0.867	0.761		0.823	1.651	1.413	1.467	1.436	1.43	1.3	1.001	0.831	1.828	1.322	1.007
	0.454	0.57	0.71	0.586	0.37	0.252	0.518	0.57	0.911	0.784	0.699	0.666	0.49	0.87	0.762		0.824	1.666	1.467	1.469	1.437	1.437	1.304	1.01	0.835	1.832	1.348	1.007
	0.455	0.581	0.71	0.592	0.37	0.253	0.521	0.572	0.916	0.786	0.7	0.666	0.494	0.87	0.767		0.826	1.669	1.469	1.469	1.442	1.447	1.305	1.013	0.837	1.833	1.356	1.014
	0.456	0.582	0.716	0.594	0.374	0.254	0.523	0.577	0.92	0.789	0.702	0.666	0.495	0.87	0.769		0.828	1.676	1.512	1.474	1.445	1.457	1.311	1.013	0.856	1.834	1.362	1.016
	0.456	0.589	0.72	0.595	0.375	0.254	0.523	0.591	0.926	0.79	0.703	0.666	0.499	0.871	0.769		0.845	1.69	1.518	1.479	1.452	1.469	1.312	1.013	0.857	1.839	1.365	1.024
	0.456	0.594	0.722	0.598	0.376	0.254	0.528	0.592	0.939	0.793	0.715	0.67	0.501	0.872	0.77		0.845	1.7	1.531	1.481	1.456	1.479	1.318	1.023	0.857	1.844	1.387	1.059
	0.457	0.6	0.738	0.598	0.377	0.255	0.533	0.605	0.946	0.794	0.717	0.671	0.503	0.874	0.772		0.847	1.704	1.532	1.516	1.457	1.485	1.32	1.038	0.859	1.846	1.402	1.089
	0.459	0.603	0.742	0.599	0.377	0.255	0.537	0.605	0.946	0.8	0.722	0.672	0.517	0.875	0.774		0.851	1.706	1.536	1.518	1.459	1.494	1.334	1.068	0.863	1.856	1.405	1.095
	0.459	0.605	0.743	0.6	0.379	0.257	0.538	0.63	0.952	0.802	0.725	0.672	0.527	0.878	0.775		0.856	1.718	1.544	1.536	1.461	1.497	1.344	1.078	0.865	1.859	1.411	1.096
	0.459	0.605	0.748	0.606	0.38	0.257	0.542	0.634	0.957	0.802	0.726	0.673	0.527	0.883	0.776		0.86	1.726	1.559	1.551	1.464	1.501	1.348	1.129	0.869	1.883	1.413	1.1
	0.461	0.611	0.752	0.61	0.38	0.258	0.545	0.639	0.961	0.803	0.73	0.674	0.538	0.883	0.78		0.861	1.728	1.564	1.558	1.485	1.506	1.35	1.178	0.871	1.886	1.416	1.105
	0.463	0.612	0.755	0.613	0.381	0.258	0.556	0.64	0.962	0.805	0.731	0.675	0.544	0.887	0.781		0.862	1.743	1.566	1.566	1.487	1.506	1.356	1.199	0.877	1.888	1.416	1.106
	0.463	0.615	0.76	0.615	0.384	0.258	0.56	0.658	0.986	0.806	0.734	0.676	0.556	0.889	0.782		0.864	1.758	1.586	1.592	1.492	1.514	1.36	1.22	0.878	1.894	1.417	1.111
	0.466	0.619	0.76	0.621	0.388	0.259	0.562	0.66	0.995	0.81	0.74	0.676	0.557	0.89	0.783		0.865	1.766	1.6	1.596	1.501	1.519	1.384	1.283	0.899	1.899	1.421	1.119
	0.466	0.621	0.773	0.625	0.391	0.26	0.576	0.664	1.008	0.816	0.745	0.676	0.557	0.893	0.786		0.871	1.766	1.625	1.598	1.511	1.519	1.388	1.291	0.93	1.9	1.425	1.144
	0.466	0.623	0.773	0.635	0.395	0.26	0.581	0.696	1.012	0.816	0.747	0.677	0.564	0.898	0.786		0.873	1.771	1.628	1.602	1.519	1.527	1.39	1.304	0.953	1.904	1.436	1.161
	0.469	0.625	0.776	0.64	0.396	0.26	0.59	0.698	1.014	0.817	0.751	0.68	0.566	0.901	0.788		0.894	1.776	1.63	1.603	1.533	1.533	1.395	1.313	0.96	1.904	1.437	1.172
	0.469	0.625	0.782	0.642	0.4	0.261	0.602	0.7	1.023	0.822	0.752	0.681	0.572	0.908	0.791		0.92	1.777	1.637	1.613	1.536	1.539	1.4	1.334	0.963	1.904	1.44	1.173
	0.473	0.626	0.783	0.647	0.4	0.262	0.603	0.706	1.026	0.823	0.754	0.683	0.574	0.911	0.793		0.922	1.783	1.647	1.634	1.54	1.544	1.4	1.338	0.975	1.905	1.444	1.177
	0.473	0.628	0.788	0.651	0.401	0.265	0.619	0.728	1.035	0.824	0.757	0.683	0.576	0.914	0.794		0.928	1.793	1.648	1.64	1.541	1.544	1.423	1.426	0.975	1.906	1.445	1.185
	0.474	0.636	0.791	0.655	0.405	0.267	0.624	0.731	1.043	0.825	0.759	0.684	0.579	0.914	0.799		0.935	1.795	1.701	1.645	1.543	1.546	1.425	1.441	0.975	1.922	1.447	1.196
	0.474	0.636	0.794	0.656	0.406	0.267	0.675	0.741	1.045	0.827	0.762	0.685	0.592	0.919	0.799		0.935	1.798	1.728	1.645	1.55	1.552	1.441	1.446	0.98	1.922	1.45	1.2
	0.476	0.637	0.796	0.66	0.406	0.268	0.677	0.759	1.056	0.828	0.763	0.685	0.596	0.922	0.802		0.944	1.801	1.73	1.649	1.552	1.557	1.441	1.46	0.988	1.926	1.459	1.206
	0.476	0.639	0.797	0.66	0.413	0.27	0.689	0.799	1.075	0.828	0.763	0.688	0.6	0.926	0.803		0.947	1.804	1.731	1.656	1.557	1.559	1.445	1.563	0.99	1.927	1.466	1.209
	0.479	0.64	0.805	0.66	0.415	0.27	0.703	0.808	1.077	0.845	0.769	0.69	0.613	0.933	0.805		0.949	1.808	1.736	1.664	1.563	1.559	1.453	1.604	0.993	1.928	1.471	1.228
	0.48	0.64	0.825	0.664	0.416	0.27	0.705	0.812	1.087	0.849	0.77	0.691	0.614	0.939	0.808		0.95	1.81	1.761	1.665	1.563	1.561	1.478	1.626	1	1.934	1.474	1.234
	0.482	0.642	0.83	0.665	0.42	0.27	0.706	0.813	1.09	0.849	0.771	0.694	0.617	0.942	0.81		0.954	1.848	1.787	1.666	1.57	1.564	1.485	1.635	1.007	1.935	1.479	1.234
	0.484	0.647	0.837	0.665	0.42	0.27	0.709	0.824	1.1	0.854	0.773	0.7	0.647	0.9464	0.814		0.955	1.854	1.79	1.668	1.573	1.566	1.493	1.643	1.012	1.936	1.487	1.237
	0.484	0.649	0.841	0.669	0.422	0.27	0.711	0.84	1.101	0.854	0.775	0.704	0.648	0.947	0.815		0.961	1.858	1.802	1.675	1.582	1.567	1.505	1.647	1.015	1.936	1.488	1.245
	0.486	0.651	0.845	0.67	0.424	0.27	0.763	0.845	1.102	0.857	0.777	0.704	0.654	0.952	0.818		0.962	1.862	1.812	1.676	1.595	1.572	1.506	1.649	1.017	1.954	1.494	1.249
	0.486	0.658	0.848	0.672	0.433	0.271	0.788	0.876	1.103	0.858	0.778	0.705	0.671	0.959	0.82		0.966	1.862	1.819	1.678	1.6	1.572	1.516	1.658	1.03	1.956	1.502	1.251
	0.486	0.66	0.848	0.672	0.435	0.272	0.794	0.88	1.103	0.861	0.778	0.709	0.671	0.968	0.821		0.967	1.863	1.821	1.694	1.6	1.574	1.52	1.695	1.03	1.956	1.508	1.254
	0.486	0.661	0.852	0.678	0.436	0.273	0.809	0.887	1.118	0.862	0.783	0.714	0.673	0.973	0.821		0.967	1.869	1.824	1.7	1.62	1.576	1.533	1.703	1.04	1.961	1.513	1.268
	0.491	0.665	0.855	0.68	0.436	0.273	0.824	0.887	1.119	0.865	0.786	0.714	0.678	0.974	0.822		0.968	1.898	1.834	1.704	1.63	1.579	1.538	1.704	1.043	2.037	1.515	1.288
	0.491	0.671	0.857	0.685	0.438	0.274	0.833	0.89	1.119	0.873	0.8	0.715	0.687	0.979	0.822		0.973	1.904	1.866	1.704	1.633	1.584	1.54	1.713	1.056	2.055	1.517	1.291
	0.494	0.677	0.86	0.687	0.444	0.274	0.834	0.891	1.12	0.875	0.802	0.715	0.694	0.985	0.823		0.98	1.909	1.881	1.712	1.638	1.585	1.544	1.729	1.063	2.057	1.526	1.312
	0.495	0.681	0.866	0.687	0.45	0.275	0.837	0.894	1.122	0.876	0.803	0.719	0.694	0.988	0.823		1.009	1.91	1.907	1.72	1.645	1.595	1.552	1.733	1.065	2.064	1.527	1.328
	0.495	0.685	0.871	0.688	0.45	0.276	0.842	0.894	1.127	0.881	0.809	0.72	0.697	0.989	0.824		1.01	1.926	1.908	1.722	1.651	1.597	1.559	1.763	1.087	2.072	1.533	1.339
	0.497	0.688	0.884	0.695	0.456	0.276	0.852	0.896	1.14	0.882	0.812	0.722	0.707	0.99	0.825		1.01	1.932	1.914	1.723	1.654	1.597	1.566	1.766	1.089	2.09	1.536	1.358
	0.498	0.69	0.885	0.703	0.461	0.277	0.857	0.904	1.147	0.892	0.813	0.725	0.709	0.996	0.826		1.019	1.985	1.922	1.727	1.659	1.606	1.566	1.773	1.092	2.096	1.543	1.374
	0.498	0.696	0.886	0.71	0.466	0.277	0.881	0.919	1.148	0.892	0.814	0.726	0.713	1.01	0.828		1.025	1.987	1.932	1.727	1.66	1.609	1.57	1.788	1.102	2.103	1.544	1.404
	0.5	0.71	0.9	0.71	0.475	0.278	0.891	0.937	1.157	0.892	0.815	0.729	0.714	1.014	0.829		1.03	2.004	1.95	1.749	1.667	1.61	1.57	1.813	1.119	2.124	1.548	1.436
	0.501	0.724	0.905	0.721	0.477	0.279	0.914	0.94	1.162	0.901	0.816	0.73	0.715	1.014	0.829		1.032	2.01	1.967	1.754	1.69	1.61	1.573	1.813	1.156	2.129	1.558	1.47
	0.501	0.725	0.922	0.722	0.48	0.28	0.927	0.945	1.174	0.903	0.818	0.733	0.719	1.021	0.829		1.032	2.01	1.968	1.77	1.702	1.614	1.573	1.823	1.169	2.138	1.564	1.48
	0.506	0.725	0.924	0.727	0.482	0.28	0.951	0.946	1.183	0.905	0.821	0.74	0.721	1.031	0.83		1.045	2.013	1.977	1.771	1.704	1.617	1.574	1.825	1.172	2.151	1.566	1.482
	0.509	0.727	0.925	0.732	0.5	0.281	0.977	0.947	1.201	0.906	0.821	0.741	0.729	1.033	0.832		1.047	2.033	1.992	1.778	1.712	1.62	1.591	1.826	1.175	2.175	1.576	1.487
	0.514	0.735	0.97	0.741	0.5	0.282	0.981	0.954	1.201	0.906	0.822	0.747	0.737	1.033	0.832		1.052	2.035	2.003	1.779	1.723	1.623	1.591	1.837	1.185	2.182	1.578	1.492
	0.516	0.744	0.986	0.743	0.506	0.282	1	0.963	1.201	0.908	0.823	0.749	0.748	1.034	0.833		1.058	2.05	2.026	1.781	1.725	1.625	1.6	1.838	1.21	2.185	1.578	1.515
	0.518	0.752	0.995	0.743	0.507	0.283	1.036	0.968	1.203	0.908	0.827	0.749	0.752	1.035	0.834		1.06	2.053	2.036	1.781	1.756	1.627	1.6	1.848	1.218	2.189	1.582	1.522
	0.519	0.759	1.004	0.745	0.526	0.288	1.039	0.968	1.207	0.909	0.834	0.749	0.761	1.044	0.835		1.066	2.054	2.054	1.801	1.763	1.63	1.6	1.857	1.23	2.204	1.601	1.534
	0.519	0.761	1.004	0.756	0.527	0.288	1.05	0.972	1.211	0.91	0.835	0.752	0.764	1.054	0.836		1.072	2.056	2.057	1.801	1.776	1.637	1.6	1.863	1.246	2.218	1.609	1.578
	0.522	0.773	1.013	0.76	0.533	0.289	1.055	0.972	1.221	0.913	0.84	0.755	0.772	1.065	0.838		1.094	2.1	2.078	1.812	1.788	1.643	1.625	1.868	1.255	2.24	1.613	1.613
	0.525	0.774	1.028	0.764	0.537	0.289	1.056	0.973	1.226	0.918	0.841	0.759	0.774	1.067	0.844		1.098	2.124	2.092	1.816	1.817	1.647	1.634	1.87	1.265	2.256	1.615	1.617
	0.526	0.777	1.043	0.765	0.55	0.29	1.088	0.975	1.228	0.919	0.845	0.76	0.779	1.067	0.847		1.099	2.13	2.097	1.818	1.832	1.65	1.642	1.87	1.267	2.262	1.625	1.626
	0.526	0.777	1.043	0.771	0.552	0.291	1.096	0.975	1.229	0.919	0.848	0.767	0.783	1.072	0.85		1.109	2.134	2.1	1.819	1.842	1.655	1.652	1.876	1.275	2.264	1.625	1.661
	0.529	0.78	1.046	0.779	0.562	0.292	1.101	0.979	1.233	0.922	0.853	0.769	0.789	1.077	0.853		1.127	2.14	2.115	1.826	1.846	1.655	1.66	1.879	1.276	2.278	1.625	1.681
	0.533	0.783	1.058	0.781	0.578	0.294	1.129	0.986	1.241	0.924	0.854	0.772	0.792	1.094	0.854		1.145	2.16	2.117	1.833	1.846	1.664	1.666	1.886	1.28	2.285	1.63	1.701
	0.535	0.784	1.069	0.783	0.582	0.295	1.13	0.988	1.244	0.927	0.87	0.775	0.8	1.099	0.855		1.152	2.174	2.126	1.833	1.873	1.667	1.68	1.89	1.285	2.289	1.635	1.705
	0.536	0.787	1.081	0.783	0.594	0.296	1.132	0.988	1.265	0.934	0.874	0.784	0.802	1.102	0.856		1.164	2.175	2.173	1.842	1.901	1.668	1.691	1.893	1.346	2.292	1.639	1.708
	0.541	0.79	1.1	0.785	0.61	0.297	1.135	0.991	1.289	0.938	0.877	0.791	0.804	1.103	0.859		1.221	2.18	2.174	1.846	1.953	1.676	1.73	1.895	1.351	2.296	1.64	1.711
	0.543	0.801	1.105	0.787	0.611	0.3	1.145	0.994	1.289	0.939	0.882	0.791	0.809	1.104	0.86		1.226	2.181	2.184	1.847	1.961	1.677	1.738	1.897	1.36	2.303	1.641	1.713
	0.544	0.804	1.109	0.801	0.614	0.302	1.153	0.996	1.293	0.94	0.884	0.792	0.81	1.106	0.861		1.226	2.198	2.209	1.862	1.971	1.681	1.755	1.908	1.368	2.306	1.656	1.719
	0.545	0.805	1.11	0.802	0.629	0.303	1.155	1.001	1.301	0.944	0.884	0.794	0.812	1.132	0.864		1.232	2.25	2.224	1.863	1.975	1.689	1.756	1.913	1.381	2.317	1.665	1.748
	0.553	0.809	1.11	0.805	0.633	0.304	1.165	1.014	1.304	0.944	0.894	0.797	0.819	1.146	0.865		1.24	2.254	2.25	1.877	1.977	1.691	1.762	1.913	1.397	2.318	1.694	1.754
	0.557	0.815	1.115	0.815	0.641	0.304	1.168	1.027	1.31	0.948	0.896	0.8	0.821	1.15	0.865		1.246	2.281	2.259	1.886	1.977	1.705	1.786	1.927	1.397	2.337	1.706	1.76
	0.558	0.815	1.121	0.82	0.668	0.305	1.177	1.034	1.324	0.953	0.902	0.804	0.83	1.18	0.869		1.252	2.281	2.262	1.897	1.989	1.709	1.79	1.937	1.403	2.363	1.713	1.775
	0.567	0.824	1.128	0.82	0.67	0.308	1.188	1.035	1.326	0.956	0.904	0.807	0.836	1.192	0.877		1.258	2.308	2.262	1.9	2.02	1.711	1.8	1.963	1.405	2.382	1.719	1.779
	0.575	0.824	1.16	0.833	0.682	0.31	1.193	1.037	1.334	0.961	0.905	0.807	0.847	1.194	0.879		1.279	2.315	2.265	1.9	2.024	1.715	1.8	1.963	1.405	2.399	1.752	1.785
	0.586	0.826	1.16	0.837	0.684	0.31	1.195	1.038	1.344	0.963	0.905	0.807	0.855	1.2	0.881		1.284	2.315	2.292	1.915	2.08	1.716	1.8	1.969	1.415	2.403	1.792	1.811
	0.588	0.839	1.17	0.856	0.695	0.311	1.223	1.04	1.347	0.967	0.907	0.811	0.861	1.205	0.884		1.288	2.33	2.31	1.915	2.097	1.733	1.805	1.974	1.424	2.416	1.814	1.832
	0.59	0.84	1.187	0.858	0.696	0.311	1.233	1.043	1.351	0.967	0.909	0.813	0.872	1.247	0.896		1.296	2.341	2.311	1.919	2.108	1.736	1.81	1.983	1.44	2.42	1.827	1.842
	0.602	0.848	1.2	0.86	0.7	0.312	1.242	1.044	1.353	0.969	0.923	0.826	0.89	1.253	0.897		1.302	2.372	2.334	1.92	2.118	1.754	1.837	1.993	1.458	2.423	1.837	1.854
	0.603	0.857	1.21	0.87	0.705	0.314	1.248	1.057	1.356	0.973	0.933	0.834	0.895	1.278	0.9		1.302	2.404	2.347	1.921	2.122	1.754	1.85	1.995	1.479	2.436	1.862	1.909
	0.604	0.86	1.22	0.872	0.71	0.314	1.268	1.058	1.36	0.974	0.938	0.834	0.9	1.285	0.903		1.306	2.45	2.352	1.923	2.142	1.77	1.852	2.007	1.485	2.449	1.868	1.916
	0.605	0.863	1.221	0.876	0.716	0.315	1.309	1.061	1.366	0.977	0.942	0.843	0.913	1.297	0.909		1.308	2.455	2.359	1.925	2.166	1.773	1.865	2.048	1.49	2.45	1.876	1.919
	0.606	0.876	1.224	0.896	0.723	0.316	1.322	1.082	1.37	0.98	0.942	0.845	0.914	1.314	0.918		1.32	2.456	2.361	1.93	2.167	1.774	1.877	2.053	1.508	2.476	1.876	1.936
	0.607	0.887	1.24	0.896	0.726	0.321	1.325	1.082	1.381	0.99	0.944	0.852	0.915	1.316	0.919		1.32	2.457	2.381	1.931	2.173	1.78	1.915	2.059	1.529	2.501	1.878	1.939
	0.61	0.906	1.243	0.916	0.727	0.327	1.338	1.092	1.385	0.999	0.96	0.861	0.938	1.332	0.924		1.336	2.471	2.39	1.934	2.183	1.781	1.926	2.09	1.535	2.505	1.884	1.945
	0.611	0.923	1.281	0.937	0.737	0.33	1.341	1.107	1.399	1.001	0.968	0.873	0.951	1.335	0.929		1.336	2.473	2.42	1.942	2.2	1.788	1.927	2.101	1.605	2.51	1.897	1.945
	0.611	0.94	1.29	0.952	0.738	0.332	1.366	1.112	1.401	1.016	0.975	0.874	0.956	1.455	0.935		1.337	2.51	2.445	1.962	2.203	1.788	1.941	2.11	1.629	2.529	1.903	1.951
	0.612	0.942	1.294	0.958	0.75	0.337	1.384	1.134	1.409	1.027	0.986	0.885	0.96	1.461	0.944		1.34	2.511	2.446	2.057	2.219	1.809	1.945	2.113	1.659	2.54	1.948	1.957
	0.62	0.948	1.328	0.963	0.781	0.341	1.416	1.142	1.411	1.028	1.01	0.892	0.969	1.466	0.952		1.372	2.556	2.452	2.059	2.223	1.873	1.955	2.131	1.675	2.558	1.964	1.966
	0.625	1	1.383	0.972	0.8	0.348	1.494	1.159	1.437	1.064	1.011	0.898	0.984	1.487	0.957		1.396	2.568	2.462	2.082	2.23	1.877	1.962	2.135	1.685	2.572	1.967	1.981
	0.63	1.016	1.4	0.98	0.82	0.352	1.742	1.159	1.451	1.076	1.017	0.914	1.018	1.511	0.977		1.398	2.614	2.481	2.128	2.245	2.007	1.965	2.21	1.687	2.587	1.986	1.984
	0.654	1.07	1.405	1.02	0.83	0.39	1.885	1.171	1.452	1.092	1.025	0.916	1.044	1.515	0.977		1.418	2.65	2.51	2.242	2.28	2.009	1.997	2.244	1.715	2.61	2.012	1.989
	0.71	1.181	1.415	1.06	0.85	0.394	1.886	1.172	1.488	1.149	1.03	0.921	1.083	1.577	0.997		1.532	2.667	2.523	2.355	2.316	2.036	2.05	2.257	1.765	2.624	2.021	2.008
	0.72	1.205	1.538	1.104	0.857	0.405	1.917	1.187	1.66	1.154	1.074	0.983	1.132	1.696	1.057		1.6	2.743	2.606	2.414	2.424	2.058	2.05	2.358	1.811	2.71	2.031	2.04
mean	0.47038	0.617027	0.759653	0.631387	0.434627	0.264053	0.716073	0.711433	0.982887	0.808833	0.71744	0.66904	0.580033	0.936003	0.765		0.876867	1.73515	1.61275	1.51937	1.53043	1.41695	1.331	1.34749	0.96692	1.82734	1.33221	1.18895
															WET	DRY
mean bark thickness (n = 150 for each tree)
	WET	DRY												mean	0.670925	1.39045
	0.47038	0.876867												std dev	0.185839	0.284213
	0.617027	1.73515												n	15	12
	0.76	1.61275
	0.631387	1.51937
	0.434627	1.53043
	0.264053	1.41695
	0.716073	1.331
	0.711433	1.34749
	0.982887	0.96692
	0.808833	1.82734
	0.71744	1.33221
	0.66904	1.18895
	0.580033
	0.936003
	0.765

## Sheet: Fig 1
median (Q2)	0.463	0.6135	0.7575	0.614	0.3825	0.258	0.558	0.649	0.974	0.8055	0.7325	0.6755	0.863	1.7505	1.576	1.579	1.4895	1.51	1.358	1.2095	0.8775	0.55	0.888	0.7815	1.891	1.4165	1.1085
# successful holes	79	54	51	67	80	47	30	21	83	59	113	23	0	0	1	0	0	0	14	8	19	49	51	63	0	0	2		27
median (Q2)	0.463	0.6135	0.7575	0.614	0.3825	0.258	0.558	0.649	0.974	0.8055	0.7325	0.6755	0.863	1.7505	1.576	1.579	1.4895	1.51	1.358	1.2095	0.8775	0.55	0.888	0.7815	1.891	1.4165	1.1085
# successful holes	79.1	54.1	51.1	67.1	80.1	47.1	30.1	21.1	83.1	59.1	113.1	23.1	0.1	0.1	1.1	0.1	0.1	0.1	14.1	8.1	19.1	49.1	51.1	63.1	0.1	0.1	2.1	0.1	27
												r2	r	n	p
												0.676	0.822192	27	<0.01

## Sheet: Fig 2
		HOLES	random
		%	%
		KSHB used	Available
	0.1	0.00547046	0.000987654
	0.2	0.160832	0.0474074
	0.3	0.178337	0.0567901
	0.4	0.176149	0.0725926
	0.5	0.135667	0.0740741
	0.6	0.128009	0.0866667
	0.7	0.112691	0.0997531
	0.8	0.0678337	0.101235
	0.9	0.0328228	0.0671605
	1	0.00218818	0.0491358
	1.1	0	0.0437037
	1.2	0	0.0353086
	1.3	0	0.0382716
	1.4	0	0.0348148
	1.5	0	0.0328395
	1.6	0	0.0308642
	1.7	0	0.0283951
	1.8	0	0.0276543
	1.9	0	0.0244444
	>1.9	0	0.0479012
		KSHB used	Available
		5	4
		147	192
		163	230
		161	294
		124	300
		117	351
		103	404
		62	410
		30	272
		2	199
		0	177
		0	143
		0	155
		0	141
		0	133
		0	125
		0	115
		0	112
		0	99
		0	194
		914	4050

## Sheet: Fig 3
median (Q2)	0.463	0.6135	0.7575	0.614	0.3825	0.258	0.558	0.649	0.974	0.8055	0.7325	0.6755	0.863	1.7505	1.576	1.579	1.4895	1.51	1.358	1.2095	0.8775	0.55	0.888	0.7815	1.891	1.4165	1.1085
OVERLAP	0.89	0.46	0.42	0.46	0.39	0.94	0.31	0.33	0.52	0.73	0.89	0.74	0	0	0.03	0	0	0	0.09	0.25	0.35	0.55	0.44	0.51	0	0	0.04		27
median (Q2)	0.463	0.6135	0.7575	0.614	0.3825	0.258	0.558	0.649	0.974	0.8055	0.7325	0.6755	0.863	1.7505	1.576	1.579	1.4895	1.51	1.358	1.2095	0.8775	0.55	0.888	0.7815	1.891	1.4165	1.1085
OVERLAP	0.891	0.461	0.421	0.461	0.391	0.941	0.311	0.331	0.521	0.731	0.891	0.741	0.001	0.001	0.031	0.001	0.001	0.001	0.091	0.251	0.351	0.551	0.441	0.511	0.001	0.001	0.041		27
																r2	0.6624
																r	0.81388
																n	27

## Sheet: Fig 5
									1
									2
									3
									4
									5
									6
									7
									8
									9
									10
									11
									12
									13
									14
									15
									16
1	0	1.489		0.274
2		1.592		0.329
3	1	1.154		0.31
4		0.472		0.284
5	2	0.907		0.326
6		0.823		0.307
7	3	0.891		0.346					1
8		0.829		0.324					2
9	4	1.184		0.336					3
10		1.249		0.227					4
11	5	1.65		0.326					5
12		1.374		0.266					6
13	6	1.125		0.294					7
14		1.066		0.319					8
15	7	0.949		0.341					9
16		0.904		0.32					10
17	8	1.21		0.321					11
18		1.556		0.266					12
19	9	1.55		0.336					13
20		1.59		0.251					14
21	10	0.974		0.351					15
				0.412					16

## Sheet: Fig 6A
		KSHB used (n = 47)	Available (n = 150)
	<0.2		0.0133333			1	2	3	4	5	6	7	8	9	10	11
	0.2	0.765957	0.806667		1
	0.3	0.234043	0.173333		2
	0.4		0.00666667		3
	0.5		0		4
	0.6		0		5
	0.7		0		6
	0.8		0		7
	0.9		0		8
	1		0		9
	1.1		0		10
	1.2		0		11
	1.3		0		12
	1.4		0		13
	1.5		0		14
	1.6		0		15
	1.7		0		16
	1.8		0		17
	1.9		0
	2		0

## Sheet: Fig 6B
					1	2	3	4	5	6	7	8	9	10	11
		KSHB used (n = 14)	Available (n = 150)	1
	<0.2			2
	0.2	0	0	3
	0.3	0.285714	0.00666667	4
	0.4	0.571429	0.02	5
	0.5	0.0714286	0.0266667	6
	0.6	0	0.0266667	7
	0.7	0.0714286	0.0333333	8
	0.8	0	0.0466667	9
	0.9	0	0.04	10
	1	0	0.0866667	11
	1.1	0	0.0733333	12
	1.2	0	0.06	13
	1.3	0	0.113333	14
	1.4	0	0.0733333	15
	1.5		0.126667	16
	1.6		0.08	17
	1.7		0.0466667
	1.8		0.0666667
	1.9		0.06
	2		0.0133333

[truncated: 6 more sheets: Fig 7, Fig 8, Fig 9, Fig 10A, Fig 10B, Fig 10C]
