# Supplementary material for: Thick bark can protect trees from a severe ambrosia beetle attack
Source: PeerJ. 2021 Feb 16;9:e10755. doi: 10.7717/peerj.10755 (PMC7894111; doi:10.7717/peerj.10755)
Supplement: Supplemental Information 2 — The same bark sample was measured twice to gauge precision. In each trial n = 150. [file peerj-09-10755-s002.xlsx]

## Sheet: trial1
		DM PQ #1 - trial #1		(mm)		measured 19 Nov 2020
	A	B	C	D	E	F	G	H	I	J
1	5.04	7.33	6.52	x	5.32	5.59	7.71	8.96	8.64	x
2	5	7.21	6.85	x	4.92	5.36	4.83	7.17	7.4	x
3	9.34	4.23	7.24	x	5.66	4.63	5.88	9.73	7.03	x
4	6.03	3.89	7.9	x	8.82	4.56	6.63	4.7	6.9	x
5	10.68	3.97	7.8	x	7.92	3.8	6.98	3.55	8.95	x
6	7.89	5.09	6.72	8.26	7.65	6.57	5.22	3.5	8.22	x
7	8.99	4.48	6.35	9.34	7.71	6.9	5.14	3.14	7.03	x
8	7.67	7.3	5.61	6.68	7.34	7.84	5.83	3.86	6.65	x
9	7.24	4.34	9.63	7.64	6.7	7.42	6.77	4.57	5.09	x
10	7.04	4.28	5.35	6.95	4.73	6.46	5.27	x	4.77	x
11	6.52	5.56	5.75	7.16	4.31	6	6.28	x	5.63	x
12	6.75	5.98	4.65	7.13	5	6.03	4.95	4.31	5.59	7.55
13	6.86	8.16	5.64	7.5	5.84	8.13	6.36	4.18	4.47	8.96
14	6.99	7.99	5.86	8.15	4.85	11.18	6.15	4.93	3.88	7.03
15	6.09	6.25	5.51	6.84	4.73	8.86	7.47	5.41	4.34	6.92
16	8.93	4.05	6.8	x	5.2	8.81	7.51	5.86	4	6.45
17	x	x	x	5.65	x	7.94	7.45	5.47	4.88	8.12
18								3.93	4.99	6.85
			#1
		count	150
		mean	6.3698
		median	6.455

## Sheet: trial2
		DM PQ #1 - trial #2		(mm)		remeasured 19 Nov 2020
	A	B	C	D	E	F	G	H	I	J
1	4.85	7.63	6.95	x	5.88	5.9	7.67	10.47	5.64	x
2	4.9	8.7	5.62	x	5.27	5.35	4.61	8.18	9.01	x
3	9.62	4.04	6.95	x	5.34	5.34	5.9	10.1	6.41	x
4	6.13	3.66	7.85	x	9.22	5.68	6.68	4.11	8.33	x
5	10.48	4.33	7.49	x	8.01	6.15	6.99	3.59	8.77	x
6	8	4.8	6.42	8.99	7.65	6.81	7.19	3.28	8.17	x
7	9.02	4.27	5.89	6.49	7.88	7.14	5.18	3.11	7.14	x
8	7.22	9.71	5.4	7.47	7.44	6.33	5.62	3.39	6.65	x
9	7.16	4.05	9.22	6.77	6.3	5.69	6.83	4.55	4.92	x
10	6.84	3.78	5.7	6.95	4.7	4.81	5.39	x	4.64	x
11	6.61	4.15	5.75	6.85	4.33	6.06	6.83	x	5.15	x
12	6.84	5.75	4.59	7.28	4.81	6.18	4.95	3.87	5.46	7.28
13	6.95	7.79	5.5	7.93	5.4	8.03	6.48	3.12	4.73	8.62
14	7.05	7.86	5.47	6.82	5.35	11.03	6.13	5.05	4.86	7.45
15	5.65	7.89	6.29	8.58	4.66	9.03	6.72	5.54	4.35	7
16	8.74	3.68	6.76	x	6	8.71	6.5	5.97	3.75	6.33
17	x	x	x	4.47	x	7.65	7.39	5.9	4.66	6.53
18								4.41	4.85	6.7
		count	150
		mean	6.34553
		median	6.315

## Sheet: overview
		#1 (mm)		#2 (mm)		diff (mm)		diff (cm)
	count	150		150
	mean	6.3698		6.34553		0.0242667		0.00242667	mean
	median	6.455		6.315		0.14		0.014	median
